# Supplementary material for: Multiomics analysis to explore blood metabolite biomarkers in an Alzheimer’s Disease Neuroimaging Initiative cohort
Source: Sci Rep. 2024 Apr 2;14:6797. doi: 10.1038/s41598-024-56837-1 (PMC10987653; doi:10.1038/s41598-024-56837-1)
Supplement: Supplementary file 2 — Supplementary Tables. [file 41598_2024_56837_MOESM2_ESM.xlsx]

## Sheet: Sheet1
Supplementary Table 1. The results of the schoenfeld test assess whether each variable adheres to the proportional hazards assumption. The tests for proportional hazards assumption were conducted for significant metabolites in pMCI and for the APOE4. The optimal cut-off value of the metabolite level was determined at the point closest to the top-left part of the ROC plot with highest sensitivity …
Variable	Optimal cut-off value	P-value
Ergothioneine	-0.36	0.115
Palmitoleamide	-0.372	0.102
Oleamide	-0.308	0.333
Glycochenodeoxycholic acid	-0.167	0.0012
DG 16:0_18:2	-0.194	0.298
LPC 18:1/0:0	-0.112	0.2998
GM3 d18:1/20:0	-0.085	0.2835
PC 16:0_18:3-B	-0.172	0.4167
LPE P-20:0/0:0	0.194	0.5074
PC O-16:0/20:3	-0.109	0.4067
LPE 0:0/16:0	0.086	0.015
DE 18:1	-0.22	0.041
PI 38:5-B	-0.298	0.0077
LPC O-24:0/0:0	0.024	0.035
PC 14:0_16:0	-0.121	0.022
APOE4	1	0.351

## Sheet: Sheet2
Supplementary Table 2. List of variants used in association analysis with metabolites.
rsid	Chromosome	Position	Gene	Risk allele	Other allele
rs679515	1	207577223	CR1	T	C
rs72777026	2	9558882		G	A
rs17020490	2	37304796	PRKD3	C	T
rs6733839	2	127135234	LOC105373605	T	C
rs139643391	2	202878716	WDR12	TC	T
rs10933431	2	233117202	INPP5D	C	G
rs16824536	3	155069722	MME	G	A
rs61762319	3	155084189	MME	G	A
rs6846529	4	11023507		C	T
rs2245466	4	40197226	RHOH	G	C
rs112403360	5	14724304	ANKH	A	T
rs62374257	5	86927378		C	T
rs871269	5	151052827	TNIP1	C	T
rs113706587	5	180201150	RASGEF1C	A	G
rs10947943	6	41036354	UNC5CL	G	A
rs143332484	6	41161469	TREM2	T	C
rs7767350	6	47517390	CD2AP	T	C
rs785129	6	114291731	HS3ST5	T	C
rs6943429	7	7817263	UMAD1	T	C
rs10952097	7	8204382	ICA1	T	C
rs13237518	7	12229967	TMEM106B	C	A
rs1160871	7	28129126	JAZF1	GTCTT	G
rs6966331	7	37844191		C	T
rs76928645	7	54873635		C	T
rs11771145	7	143413669	EPHA1-AS1	G	A
rs1065712	8	11844613	CTSB	C	G
rs73223431	8	27362470	PTK2B	T	C
rs11787077	8	27607795	CLU	C	T
rs34173062	8	144103704	SHARPIN	A	G
rs1800978	9	104903697	ABCA1	G	C
rs7912495	10	11676714	LOC105376412	G	A
rs7068231	10	60025170	TSPAN14	G	T
rs6586028	10	80494228	BLNK	T	C
rs6584063	10	96266650		A	G
rs7908662	10	122413396	PLEKHA1	A	G
rs10437655	11	47370397	SPI1	A	G
rs1582763	11	60254475		G	A
rs3851179	11	86157598		C	T
rs74685827	11	121482368	SORL1	G	T
rs11218343	11	121564878	SORL1	T	C
rs6489896	12	113281983	TPCN1	C	T
rs17125924	14	52924962	FERMT2	G	A
rs7401792	14	92464917	SLC24A4	G	A
rs12590654	14	92472511	SLC24A4	G	A
rs7157106	14	105761758	LOC105378184	A	G
rs10131280	14	106665591	LOC102724977	G	A
rs8025980	15	50701814	SPPL2A	A	G
rs602602	15	58764824		T	A
rs117618017	15	63277703	APH1B	T	C
rs3848143	15	64131307	SNX1	G	A
rs12592898	15	78936857	CTSH	G	A
rs1140239	16	30010081	DOC2A	C	T
rs889555	16	31111250	BCKDK	C	T
rs4985556	16	70660097	IL34	A	C
rs450674	16	79574511	MAF	T	C
rs12446759	16	81739398		A	G
rs16941239	16	86420604		A	T
rs7225151	17	5233752	SCIMP	A	G
rs2242595	17	18156140	MYO15A	G	A
rs5848	17	44352876	GRN	T	C
rs199515	17	46779275	WNT3	C	G
rs2526377	17	58332680	MIR142	A	G
rs4277405	17	63471557	ABCA7	T	C
rs12151021	19	1050875	SIGLEC11	A	G
rs9304690	19	49950060		T	C
rs587709	19	54267597		C	T
rs1358782	20	413334	RBCK1	G	A
rs6014724	20	56423488	CASS4	A	G
rs6742	20	63743088	SLC2A4RG	C	T
rs2154481	21	26101558		T	C
rs2830489	21	26775872	APP	C	T
